# Supplementary material for: Speciation Characterization and Environmental Stability of Arsenic in Arsenic-Containing Copper Slag Tailing
Source: Molecules. 2024 Mar 27;29(7):1502. doi: 10.3390/molecules29071502 (PMC11012958; doi:10.3390/molecules29071502)
Supplement: Supplementary file 1 [file molecules-29-01502-s001.zip]

Archive with 1 entries (1 files):
- molecules-2913946-supplementary.pdf
